# Supplementary material for: MetaScore: A Novel Machine-Learning-Based Approach to Improve Traditional Scoring Functions for Scoring Protein–Protein Docking Conformations
Source: Biomolecules. 2023 Jan 6;13(1):121. doi: 10.3390/biom13010121 (PMC9855734; doi:10.3390/biom13010121)
Supplement: Supplementary file 1 [file biomolecules-13-00121-s001.zip]

Archive with 1 entries (1 files):
- biomolecules-2102881-supplementary.pdf
